# Supplementary material for: Investigating speed-safety association: Considering the unobserved heterogeneity and human factors mediation effects
Source: PLoS One. 2023 Feb 21;18(2):e0281951. doi: 10.1371/journal.pone.0281951 (PMC9943019; doi:10.1371/journal.pone.0281951)
Supplement: S1 File — (XLSX) [file pone.0281951.s001.xlsx]

## Sheet: data
Data point	Mean Speed	TrafficFlow	Speeding	Tailgating	PDO	FI	Distraction	VRU	SingleVeh	MultiVeh	WetPav
1	81.1	1045211	10	8.9	7	3	0.4	0.3	0.3	0.4	0.1
2	81	1134491	10	9.3	8	4	0.2	0.2	0.1	0.7	0
3	79.6	1129035	9.7	9.9	12	5	0.3	0	0.8	0.2	0.3
4	79.9	1147093	8.4	8.8	1	0	0	0	0	0	0
5	80.9	1373679	10.5	11.4	13	2	0.1	0	0.1	0.9	0.1	Note:	FI (Fatal and injury accidents frequency), PDO (Property damage only accidents frequency), SingleVeh (Proportion of Single-vehicle accidents), VRU (Proportion of vulnerable road user involved accidents), MultiVeh (Proportion of multi-vehicle accidents), WetPav (Proportion of accidents on Wet pavements ).
6	80.2	1455447	10.1	12.6	12	4	0.3	0.1	0.2	0.8	0.1
7	79.4	1302605	9.4	12.1	14	3	0.1	0.1	0.2	0.6	0.2
8	80.5	994680	10.1	9.5	8	1	0	0	0.1	0.7	0
9	79.9	1141825	9.7	12.2	10	4	0.3	0.1	0.3	0.5	0.1
10	78	1007303	8.1	10.8	9	3	0.3	0.2	0.2	0.4	0.3
11	79	1118425	8.5	11.2	20	2	0	0	0.3	0.6	0.1
12	79.3	853093	8.7	10	1	0	0	0	0	0	0
13	78	532859	7.6	9.3	1	0	0	0	0	0	0
14	80.1	1076589	9.1	10.9	11	7	0.2	0.1	0.3	0.6	0.1
15	80.7	1058082	9.6	9.2	10	8	0.2	0.2	0.3	0.5	0
16	79.8	1495921	8.8	14.1	11	2	0.2	0.2	0.4	0.4	0.1
17	79.5	1459226	8.9	13.7	10	7	0.1	0.2	0.2	0.5	0
18	79.8	1533310	8.9	14.8	18	10	0.2	0	0.5	0.4	0.1
19	75.9	1404227	6.3	13.7	16	1	0.1	0.1	0.3	0.5	0.6
20	80.1	1392338	7.8	14.8	15	6	0	0	0.3	0.7	0.6
21	78.1	1025242	6.8	11.3	15	2	0	0	0.1	0.8	0.6
22	79.3	1006969	7.6	9.7	17	4	0	0	0.4	0.5	0.8
23	80.7	1601470	8.3	16.6	22	7	0.1	0.1	0.3	0.5	0.3
24	80.8	1680768	8.9	16.9	10	9	0.2	0.2	0.3	0.5	0.1
25	79.8	1747310	8.1	18.4	16	6	0.3	0.1	0.4	0.5	0.3
26	80.4	1848248	8.1	17.8	12	7	0.1	0.1	0.4	0.4	0.1
27	80.6	1904431	8.7	18.7	17	6	0.1	0.2	0.3	0.5	0.1
28	81	1856096	8.4	18.5	10	1	0.2	0.2	0	0.8	0
29	79.4	1582273	7.2	14.5	15	5	0.3	0.3	0.2	0.5	0.3
30	80.1	2096895	8	19	20	3	0.1	0	0.1	0.8	0.1
31	79.5	2091319	8	20.2	14	5	0.2	0.2	0.2	0.5	0.1
32	79.4	2209853	8	20.4	1	0	0	0	0	0	0
33	79.6	2272292	7.4	20.1	1	0	0	0	0	0	0
34	79.1	2127232	7.3	22	17	5	0.1	0.1	0.1	0.8	0
35	78.8	2014593	6.9	19.9	21	11	0.2	0.3	0.3	0.4	0.2
36	79.2	1791309	7.1	18	21	8	0.1	0	0.2	0.8	0.1
37	79.1	2096489	7.5	19.6	16	12	0.1	0.1	0.3	0.5	0.1
38	76	2026133	6.3	18.7	32	6	0.1	0.1	0.3	0.6	0.4
39	78.4	2062787	8.4	20.2	21	9	0.2	0.1	0.2	0.7	0.1
40	78.7	2169003	7.8	19.5	10	6	0.1	0.3	0.3	0.4	0
41	78.9	2188799	7.6	20.5	24	12	0.3	0.3	0.2	0.4	0
42	78.5	2163818	7.3	18.8	27	5	0.1	0	0.1	0.9	0.4
43	79.3	1965094	8	16.7	1	0	0	0	0	0	0
44	78.6	2331529	8.1	19.7	23	9	0.1	0.2	0.2	0.6	0.1
45	78.3	2289993	7.4	19.2	31	5	0	0.1	0.1	0.7	0.2
46	79.2	2334713	7.9	19.8	1	0	0	0	0	0	0
47	79	2432363	8	19.4	20	8	0.1	0.2	0.1	0.6	0
48	77.8	2522765	7.2	19.6	24	12	0.1	0.2	0.1	0.6	0.1
49	79.5	2496463	7.7	19.3	1	0	0	0	0	0	0
50	79.6	2130033	8	17.4	15	12	0.2	0.4	0.1	0.5	0
51	79.1	2544953	8.3	20.1	1	0	0	0	0	0	0
52	78.8	2361144	8.4	18.4	1	0	0	0	0	0	0
53	78.2	2425434	8	18.5	30	5	0.2	0.1	0.1	0.7	0
54	77.7	2381422	7.7	18.6	25	12	0.1	0.1	0.2	0.6	0
55	78.3	2351635	8	19	1	0	0	0	0	0	0
56	79.6	2426995	8.3	18.8	28	20	0.1	0.2	0.3	0.5	0
57	80.2	1993157	9	15.9	10	3	0.3	0	0.3	0.7	0
58	78.8	2429669	8.8	19.4	1	0	0	0	0	0	0
59	78.3	2344224	8.2	19.3	23	10	0.2	0.1	0.3	0.5	0
60	78.2	2381718	8.2	19.6	31	6	0.1	0.1	0.1	0.7	0
61	77.7	2327348	8.1	20.3	16	14	0.3	0.2	0.3	0.5	0.1
62	76	2556171	6.8	19.3	43	12	0.1	0.1	0.2	0.7	0.2
63	79.3	2850150	7.8	20.6	36	7	0	0	0.1	0.7	0
64	81.3	2241451	9	16.1	1	0	0	0	0	0	0
65	80.3	2534794	8.7	19.1	1	0	0	0	0	0	0
66	79.5	2248345	8.6	16.9	24	6	0.2	0.2	0.1	0.7	0
67	78.6	2576294	8.4	19.7	38	11	0.2	0.1	0.3	0.5	0
68	79.2	2720744	9.1	19.7	1	0	0	0	0	0	0
69	78.9	2535904	8.6	19	1	0	0	0	0	0	0
70	79.1	2593096	8.2	19.1	30	12	0.1	0.1	0.2	0.6	0
71	79.4	2359090	8.7	17.4	17	17	0.1	0.3	0.3	0.4	0
72	78.2	2566052	8.8	19.4	38	10	0	0.1	0.3	0.6	0
73	78.1	2372787	8.7	20.4	1	0	0	0	0	0	0
74	77.4	2596015	7.7	19.3	1	0	0	0	0	0	0
75	77.3	3000522	6.8	21	1	0	0	0	0	0	0
76	79.5	2585008	7.7	18.6	39	18	0.2	0.1	0.2	0.6	0
77	78.7	2321274	8.2	18.8	22	10	0.2	0.3	0.2	0.5	0
78	79	2685268	8.1	20.6	38	11	0.1	0.1	0.3	0.6	0
79	78.1	2950279	8.2	21.2	23	13	0.2	0.2	0.1	0.6	0
80	77	2628309	8.2	20.1	22	13	0.1	0.1	0.2	0.7	0
81	76.9	2562387	7.7	20.9	39	7	0.1	0.1	0.1	0.7	0
82	77.1	2533862	7.4	21	32	7	0.2	0.1	0.2	0.6	0
83	78.2	2600045	7.7	21.4	33	9	0.2	0.1	0.1	0.7	0
84	78.8	2714109	7.3	21	29	14	0.1	0.1	0.1	0.7	0
85	78.6	2392470	7.6	19.8	32	14	0.1	0.2	0	0.7	0
86	78.4	2589598	8.2	21.4	45	13	0.1	0.1	0.1	0.7	0
87	78.2	2576248	8.9	22.3	25	6	0.1	0.1	0.2	0.7	0
88	76.9	2758158	8.1	22.4	31	4	0.1	0.1	0.1	0.7	0
89	76.7	3108398	7.5	23.8	37	10	0	0	0.2	0.7	0
90	79.9	2552308	8.5	19.3	32	10	0.1	0	0.2	0.7	0
91	79.3	2689384	8.6	22	32	12	0.1	0.1	0.2	0.7	0
92	79.3	2606304	8.6	21.1	30	11	0.1	0.2	0.2	0.6	0
93	78.7	2981596	9	22.6	32	11	0.1	0.1	0.1	0.8	0
94	77.3	2770370	8.5	23	42	21	0.1	0.1	0.2	0.7	0
95	77.6	2781648	8.5	23	35	6	0.1	0	0.2	0.7	0
96	78	2873637	8.5	22.7	30	10	0.1	0.1	0.1	0.7	0
97	78.1	2917269	8.4	22.5	31	17	0.1	0.1	0.2	0.7	0
98	79	2876411	8.3	22.4	37	14	0.1	0.1	0.2	0.7	0
99	79.6	2500473	8.5	19.7	31	13	0.1	0.1	0.2	0.7	0
100	78.9	2743158	8.8	22.6	32	12	0.1	0.1	0.2	0.7	0
101	78.1	2771580	8	21.8	31	12	0	0.1	0.3	0.6	0
102	77	2807736	7.4	21.8	20	14	0.1	0.2	0.2	0.6	0
103	77.4	2780881	7.7	21.7	30	17	0.1	0.2	0.1	0.7	0
104	77.4	2922599	7.4	22.6	31	12	0.2	0.2	0.2	0.6	0
105	78.1	2891028	7.4	22.1	35	2	0.1	0.1	0.3	0.6	0
106	78.8	2488606	8.3	19.9	40	11	0.1	0.1	0.1	0.8	0
107	77.5	2929922	8.4	21.9	37	13	0.1	0.1	0.1	0.8	0
108	77.3	2758959	8.5	22.1	37	10	0.1	0.2	0.2	0.6	0.1
109	77.8	2662093	8.2	21.3	37	14	0.2	0.1	0.2	0.6	0
110	77.9	2645365	8.2	20.4	39	9	0.1	0.1	0.1	0.7	0
111	78.5	2895424	8	21	34	18	0.1	0.2	0.2	0.6	0
112	79.3	2903447	8.6	22	19	11	0.1	0.2	0.2	0.6	0
113	80.1	2320553	9.6	19.3	31	10	0.1	0.2	0	0.7	0
114	79.1	2685873	8.7	22.4	32	18	0.1	0.1	0.2	0.7	0.1
115	78.5	2676061	9.1	21.9	29	15	0.2	0.3	0.1	0.6	0
116	78.7	2644684	9.3	21.8	39	14	0.2	0.1	0.2	0.7	0.1
117	79.1	2732684	9.1	21.1	24	9	0.1	0.2	0.2	0.7	0
118	79.4	2840427	9.2	22.2	30	9	0.1	0.1	0.1	0.8	0.1
119	79.7	2689905	9	23.1	32	16	0.1	0.3	0.1	0.6	0
120	79.7	2327279	9.6	20.8	29	22	0.2	0.2	0.2	0.6	0
121	79.6	2789396	9.6	22.8	27	9	0.1	0.1	0.3	0.6	0
122	79.2	2701921	9	21.6	19	8	0.1	0.3	0.1	0.6	0
123	79.3	2698017	9.3	21.9	22	12	0.1	0.1	0	0.9	0
124	79.1	2694042	9.3	21	1	0	0	0	0	0	0
125	79.1	2885613	9	22.3	40	13	0.1	0.1	0.3	0.6	0
126	80.1	2866505	9.2	22.5	36	13	0.1	0	0.2	0.8	0
127	80.5	2385883	9.4	19.6	17	15	0.2	0.2	0.1	0.8	0
128	79.7	2854538	9.3	21.6	31	18	0.2	0.1	0.2	0.7	0.1
129	79.6	2740875	9.4	21.8	30	11	0.1	0.1	0.1	0.8	0
130	79.7	2672845	9.5	21.8	32	7	0.1	0.1	0.1	0.8	0
131	78.1	2730720	9	22.4	30	12	0.1	0.1	0.3	0.6	0
132	78.4	2925670	8.2	21.9	26	12	0.1	0.1	0.3	0.7	0
133	79.1	2928619	8.5	22.1	32	8	0.2	0	0.2	0.8	0
134	78.7	2381108	9	18.5	24	8	0.2	0.1	0.2	0.7	0.1
135	78.5	2904160	9	21.7	38	11	0.1	0.1	0.1	0.8	0.1
136	78.7	2691838	9.1	21.9	18	18	0.2	0.2	0.1	0.7	0
137	78.3	2756133	8.5	21.3	30	14	0.1	0.1	0.2	0.6	0
138	78	2803646	8.1	22.2	24	16	0.2	0.1	0.2	0.6	0
139	78.2	3003213	7.9	23.3	22	16	0.2	0.2	0.3	0.5	0.1
140	78.7	3067010	8.4	22.5	48	7	0.2	0.1	0.1	0.7	0
141	79	2470703	8.7	19	19	12	0.3	0	0.4	0.6	0
142	79.6	2706468	9	19.1	15	20	0.2	0.2	0.2	0.5	0
143	78.2	3148316	7.6	21.6	37	10	0.1	0.1	0.2	0.7	0
144	77.9	2967965	7.3	21	29	12	0.2	0.2	0.1	0.7	0
145	77.5	2930464	7.7	22.2	28	20	0.2	0.3	0.3	0.4	0
146	77.1	2999176	6.9	21.8	29	11	0.1	0.2	0.1	0.6	0
147	78.5	2964278	6.3	22	38	7	0.1	0.1	0.2	0.8	0
148	78.9	2619606	7.8	18.9	28	18	0.1	0.2	0.3	0.5	0
149	78.3	3016716	7.6	21.1	32	17	0.2	0.2	0.2	0.6	0
150	78.3	2885814	7.6	20.8	26	14	0.1	0.2	0.1	0.6	0
151	78.1	2914041	7.7	21.3	29	9	0.2	0.2	0.3	0.6	0
152	77.9	2936479	7.5	21.2	18	8	0.1	0.2	0.2	0.6	0
153	78.1	3060191	7.6	21.5	29	12	0	0.1	0.2	0.7	0
154	78.6	2989965	7.7	21.8	19	12	0.1	0.1	0.3	0.6	0
155	78.6	2587741	8	19.5	29	18	0.1	0.3	0	0.6	0
156	78.1	3077419	7.7	21.2	23	12	0.1	0.2	0.1	0.7	0
157	77.1	2912181	7.4	21.9	40	10	0.1	0.2	0.1	0.7	0
158	77.1	2742966	6.5	20.2	37	7	0	0.1	0.2	0.7	0
159	77	2950255	6.4	20.6	26	12	0.2	0.1	0.2	0.7	0
160	78	3125522	7.3	22.5	23	5	0.1	0.2	0.1	0.6	0
161	79.5	3262946	7.6	22.7	27	11	0.1	0.3	0.1	0.7	0
162	81.5	2440175	9	18	24	7	0.1	0.2	0.2	0.6	0
163	82	1710872	10.1	13.6	11	12	0.2	0.2	0.3	0.5	0
164	82.5	2048920	10.7	17.3	14	10	0.1	0.3	0.2	0.5	0
165	80.5	2962085	8.6	21.3	10	7	0.2	0.2	0.1	0.5	0
166	78.8	2932562	7.6	21.2	20	11	0.2	0.2	0.3	0.5	0
167	78.4	2800494	7.4	20.9	34	6	0.1	0	0.2	0.8	0
168	77.6	2729334	7.4	20.5	16	11	0.1	0.2	0.1	0.6	0
169	78.4	2540473	7.9	19	37	15	0.1	0	0.3	0.6	0
170	78.6	2856858	8.3	20.4	33	12	0.1	0.2	0.1	0.7	0
171	77.9	2688041	7.9	20.5	28	14	0.1	0.1	0.2	0.6	0
172	78.3	2660609	7.6	20.4	21	13	0.2	0.2	0.3	0.6	0
173	78	2809379	7.9	21.4	28	7	0.2	0.1	0.2	0.7	0
174	77.4	3003400	7.3	22.1	33	11	0.1	0.1	0.2	0.7	0
175	78	3076832	7.5	21.8	28	14	0.1	0.2	0.1	0.6	0.1
176	78.3	2651682	8.4	19.8	29	8	0.1	0.1	0.4	0.6	0
177	78	2907463	8.3	21.1	30	12	0.2	0.2	0.2	0.6	0
178	79.1	2652043	8.5	21.5	28	10	0.1	0.1	0.2	0.7	0
179	77.9	2830839	7.9	21.4	29	10	0.2	0.2	0.1	0.7	0
180	77.2	2876886	7.6	21.3	34	17	0.1	0.3	0.1	0.6	0
181	77.4	2930622	7.3	21.7	31	3	0.1	0.1	0.1	0.8	0
182	78.5	3018037	7.8	21.9	29	8	0.1	0.1	0.3	0.6	0
183	78.6	2627500	8.2	20.4	45	13	0.1	0.2	0.1	0.7	0
184	78.6	2997376	8.2	21.3	29	8	0.1	0.2	0.1	0.8	0
185	78.2	2893038	8	22.1	1	0	0	0	0	0	0
186	78.1	2765295	8.2	21.7	26	12	0.1	0.2	0.1	0.7	0
187	78.4	2843675	8.1	21.8	36	9	0.1	0.2	0	0.8	0
188	77.5	2805110	6.9	20.7	33	14	0.2	0.2	0.2	0.5	0
189	79.2	2956832	8.2	21.9	37	11	0.1	0.3	0.1	0.6	0
190	79.5	2653514	9	20	23	10	0.2	0.2	0.1	0.7	0
191	78.9	2850029	8.9	20.6	29	10	0.2	0.2	0.1	0.7	0
192	78.4	2678262	8.4	21.1	28	10	0.2	0.1	0.3	0.5	0
193	77.4	2729318	7.8	21.8	45	15	0.1	0.1	0.2	0.7	0.1
194	78	2805871	8.2	22.2	25	10	0	0.2	0.2	0.6	0
195	78	2889196	8.1	22.7	27	5	0	0.1	0.1	0.7	0
196	79.1	2985127	8.7	23.2	27	8	0.1	0.1	0.1	0.7	0
197	79.5	2619674	9.5	21	21	8	0.2	0.2	0.2	0.6	0
198	78.5	2787714	8.9	21.4	27	8	0.1	0.1	0.3	0.6	0.1
199	78.5	2788052	8.5	21.9	31	9	0.2	0.1	0.3	0.6	0.1
200	77.2	2779785	7.7	21.7	33	9	0.1	0.1	0.3	0.7	0.1
201	77.3	2837290	7.8	22	41	8	0.1	0.1	0.2	0.7	0.1
202	76.4	3083684	7	22.2	37	20	0.2	0.1	0.2	0.7	0.2
203	81.5	2255630	10.1	17.8	24	10	0.1	0.1	0.1	0.7	0.1
204	80.4	2258175	9.5	18.4	19	15	0.1	0.1	0	0.9	0.5
205	79.5	2832828	9.6	21.1	28	19	0.1	0.1	0.2	0.7	0
206	78.2	2758385	8.7	21.7	20	12	0.2	0.2	0.3	0.5	0
207	78.5	2762140	8.7	21.8	19	5	0.1	0.1	0.2	0.6	0
208	78.3	2824044	8.4	21.7	26	10	0.1	0.1	0.2	0.6	0
209	78	3072848	7.9	22.8	30	10	0.2	0.2	0	0.8	0
210	79.4	2540203	9.2	20	34	8	0.1	0.1	0.1	0.7	0
211	81.2	1895541	10.4	15.6	12	6	0.1	0.2	0.3	0.5	0
212	81.5	2125150	10.8	17	25	10	0.1	0.2	0.2	0.5	0
213	79.7	2770016	9.6	19.6	38	15	0.1	0.2	0.1	0.8	0
214	79	2714932	8.7	20	31	8	0.1	0.1	0.2	0.8	0
215	78.7	2749080	8.4	20.1	33	8	0.1	0.1	0.2	0.7	0
216	78.5	2788812	8.4	20.6	30	12	0.1	0.2	0.1	0.7	0
217	79.7	2741334	9.9	21.5	30	13	0.1	0.1	0.2	0.7	0
218	81.4	2259269	10.9	17.8	21	14	0.1	0.2	0.3	0.6	0
219	80.5	2533736	10.5	20	20	7	0.1	0.1	0.4	0.5	0
220	81	2263134	11	18.5	26	17	0.2	0.2	0.1	0.7	0
221	79.8	2715655	9.5	18.6	32	14	0.2	0.2	0.2	0.6	0
222	79.6	2386561	9.9	19.8	19	10	0.1	0.1	0.1	0.8	0
223	79.8	2573889	9.9	20.6	29	6	0.1	0.1	0.1	0.8	0
224	80.5	2611846	10	20.7	29	14	0.1	0.2	0.1	0.7	0
225	81.2	2285905	11	18	27	18	0.1	0.1	0.4	0.5	0
226	80.3	2595799	10.2	19.9	22	10	0.3	0.2	0.2	0.6	0
227	80.2	2584020	10	20.5	25	9	0.1	0.3	0.2	0.6	0
228	79.6	2594081	9.9	20.6	20	16	0.2	0.2	0.2	0.6	0
229	81.4	1781391	11.5	15.8	11	13	0.3	0.3	0.2	0.5	0
230	79.9	2194940	9.8	18.1	32	5	0.1	0.2	0.2	0.6	0
231	80.2	2175674	10.4	19.1	19	11	0.1	0.2	0.1	0.6	0
232	81.7	1906489	11.3	16.7	11	7	0.1	0.3	0.1	0.6	0
233	80	2630384	10.3	19.2	25	4	0.1	0	0.1	0.8	0
234	79.3	2412552	9.6	20	16	5	0.1	0.1	0.1	0.8	0.1
235	79.8	2503856	9.8	20.8	20	10	0.2	0.2	0	0.8	0
236	77.3	2555300	8.2	19.8	38	8	0	0	0.3	0.6	0.4
237	78.7	2712786	8.7	20.4	33	4	0.2	0.1	0.2	0.7	0.1
238	79.8	2488918	8.2	19.1	31	6	0.2	0.1	0.1	0.8	0.5
239	77.8	1958347	7	14.6	22	5	0.1	0	0.3	0.6	0.6
240	79.3	2507280	9.3	21	34	5	0.1	0.1	0.1	0.8	0.1
241	79.9	2375456	9.4	20.5	15	4	0.2	0.1	0.2	0.7	0
242	79.9	2587292	8.9	19.4	24	17	0.2	0.3	0.2	0.6	0
243	78.7	2717139	8.6	20.4	25	4	0.1	0	0.3	0.7	0.1
244	78.6	2663042	9	20.2	25	11	0.1	0.1	0.2	0.7	0.3
245	80	2404364	9.5	17.7	25	4	0.1	0.1	0.1	0.8	0.1
246	81.1	1901679	9.7	17.3	13	10	0.1	0.1	0.3	0.6	0.3
247	71.8	1595656	5.1	15	40	6	0.1	0	0.3	0.7	0.4
248	77.3	1764361	7.5	17.3	18	17	0.3	0.3	0.1	0.6	0.3
249	78.5	1950345	8.4	17.4	18	9	0	0	0.4	0.6	0.2
250	78.2	1986991	9.1	19.1	19	5	0.1	0	0	0.9	0
251	78.5	2054140	9.4	19.3	18	5	0.2	0.1	0.2	0.7	0
252	79.2	1920459	9.3	17.9	14	9	0.2	0.3	0.3	0.4	0.1
253	79.6	1469623	9	15.6	20	6	0	0.1	0.3	0.7	0
254	77.6	1956899	7.4	15.3	12	8	0.2	0.3	0.1	0.7	0.2
255	70.3	1603457	4	16.7	25	5	0.1	0	0.2	0.7	0.6
256	76.8	1869401	8.1	20.2	27	7	0.1	0	0.1	0.9	0.1
257	77.3	2001680	8.7	20.9	21	7	0	0.1	0.3	0.6	0.1
258	78.9	2024317	9.3	19.8	19	5	0	0.2	0.1	0.6	0
259	76.5	1901268	7.9	17.1	23	7	0.1	0.1	0.1	0.8	0.5
260	79.9	1622980	10.3	15.7	11	7	0.1	0.2	0.1	0.6	0.4
261	77.4	2138976	8.3	18.3	22	4	0	0	0	0.9	0
262	70.7	1862649	4.2	17.9	22	3	0	0.1	0.2	0.8	0.6
263	72.5	1822968	4.9	20.1	23	5	0.1	0.1	0.2	0.7	0.5
264	74.9	2110151	7.3	18	25	5	0	0	0.1	0.8	0.2
265	76.8	2105512	9.4	21.1	26	6	0.1	0.1	0.2	0.8	0
266	77.7	2134315	9	19.9	27	7	0.1	0.1	0.2	0.7	0
267	79.4	1642974	9.9	19.2	20	4	0	0.1	0.4	0.5	0
268	78.2	2107706	9.1	20.1	27	9	0.2	0.1	0.1	0.8	0
269	78.3	2170722	8.8	20.1	21	6	0	0.1	0.2	0.7	0
270	77.6	2142480	8.7	20.7	14	4	0.1	0.1	0.2	0.8	0
271	77.7	2241144	8.2	19.5	21	10	0.2	0.1	0.2	0.6	0
272	75.4	2160423	7.5	19.2	26	4	0	0.1	0.2	0.7	0.3
273	79.2	2165452	8.7	18.5	20	9	0	0.1	0.1	0.8	0.1
274	81.5	1789583	10	16.6	23	4	0.2	0.1	0.3	0.7	0.2
275	79	1995455	9.1	18.9	15	9	0	0.2	0.1	0.7	0
276	79.6	1938680	10.1	21	18	6	0.1	0.1	0.1	0.8	0
277	80	2265837	9.6	20.6	17	5	0	0.1	0.1	0.8	0
278	79.5	2257053	9.3	20.4	26	11	0.1	0.1	0.4	0.6	0.1
279	78.7	2368591	9.2	20.3	30	11	0	0	0	0.9	0.2
280	77.9	2303009	8	19.9	28	9	0.1	0.1	0.2	0.7	0.2
281	78.4	1778528	9	18	19	10	0	0.2	0.1	0.7	0.3
282	78.4	2229362	9.1	20.5	19	9	0	0.1	0.1	0.8	0
283	78	2234659	9	20.4	33	11	0	0.2	0.1	0.7	0
284	78.2	2333681	8.8	19.2	15	9	0.1	0.1	0.2	0.7	0
285	78.6	2418498	8.5	19.3	20	5	0	0.1	0	0.8	0
286	78.4	2417323	9	20.9	22	7	0	0	0.1	0.8	0
287	79.3	2352838	9.3	20.4	22	7	0.1	0	0	0.9	0
288	80.9	1943070	10.5	19.7	20	12	0.1	0	0.2	0.8	0
289	79.3	2313989	9.6	20.7	35	9	0	0	0.1	0.8	0
290	79.1	2292158	9.3	21	15	5	0.1	0.2	0.3	0.6	0
291	78	2325574	8.8	21.1	32	6	0.1	0.1	0.1	0.8	0
292	77.9	2370214	8.9	21.6	20	9	0.1	0	0.3	0.6	0
293	78	2433277	9.1	20.3	26	8	0	0	0.1	0.9	0
294	78.1	2378432	9.2	20.5	25	9	0.1	0.1	0.1	0.7	0
295	79.9	1963232	9.8	19.2	16	16	0.1	0.1	0.3	0.7	0
296	78.8	2267522	9.3	21.6	20	14	0.1	0.1	0.2	0.7	0
297	78.9	2291634	9.3	21.8	25	4	0	0.1	0.1	0.8	0
298	78.6	2221869	9.6	21.9	19	10	0.1	0.1	0.1	0.7	0
299	77.4	2173439	8.3	21.3	16	7	0	0	0.3	0.6	0
300	77.8	2219226	7.8	20.3	19	6	0	0.2	0	0.8	0
301	79	2329904	8.6	20.7	28	12	0	0.1	0.3	0.6	0
302	81.5	2015548	10.7	19.3	15	13	0.3	0.3	0.2	0.5	0
303	77.8	2227448	8.6	21.2	23	11	0.1	0.1	0.2	0.7	0
304	81.2	1895983	10.1	19.3	20	9	0.1	0	0.3	0.7	0
305	79	2137258	9.1	22	21	13	0	0.2	0.1	0.7	0
306	78.8	2068880	9	21.4	17	7	0	0	0.1	0.8	0
307	78.5	2077224	8.7	21.6	24	16	0.1	0.2	0.2	0.6	0
308	77.3	1881504	7.5	21.3	31	7	0	0.1	0.1	0.7	0.1
309	79.7	1716003	9.9	20.9	23	8	0	0	0.3	0.6	0
310	78.3	1985224	8.8	21.8	25	6	0.1	0.2	0.1	0.7	0
311	78.1	1965877	8.7	21.6	24	13	0.1	0.1	0.2	0.6	0
312	78.2	2007417	8.2	21.6	24	5	0	0	0.1	0.9	0
313	78.1	2018849	9	22	24	8	0.2	0.1	0.3	0.6	0
314	77.7	2093454	8.2	21.8	25	11	0.1	0.1	0.1	0.8	0
315	79.3	2171049	8.3	22	32	4	0.1	0.1	0.2	0.5	0
316	79.1	1907123	8.5	20.7	23	9	0.1	0.1	0.4	0.5	0
317	76.9	2065716	7.6	22.5	27	15	0	0.1	0.2	0.6	0.1
318	77.6	2150410	7.9	22.3	31	10	0	0.2	0.2	0.6	0
319	77.7	2194211	8	22.8	20	8	0	0.2	0.1	0.6	0
320	78.4	2192754	8.5	22.8	22	6	0.1	0.1	0.2	0.7	0
321	77.9	2419001	7.5	21.2	20	8	0	0.1	0.2	0.6	0
322	78.6	2345366	8.3	23.7	30	11	0.1	0.1	0.1	0.8	0
323	77.2	1973353	7.4	21.1	25	8	0.1	0.2	0.2	0.6	0.2
324	74.8	2106720	5.9	18.8	27	12	0.1	0.1	0.1	0.8	0.2
325	74.4	2176072	5.2	20.6	17	7	0.1	0.1	0.3	0.6	0.2
326	77.6	2284485	7.5	23.9	30	10	0.1	0.2	0.1	0.7	0.1
327	76.9	2405523	8	24.5	22	7	0.1	0.2	0.1	0.5	0
328	79.4	1994232	8.9	21.6	12	11	0.1	0.1	0.1	0.7	0
329	78.3	2256442	7.2	24.4	18	11	0.1	0.1	0.1	0.7	0
330	78.5	2059734	7	23.4	22	10	0.1	0	0.3	0.7	0
331	78	2392313	7.5	24.7	25	15	0.1	0.3	0.2	0.5	0
332	77.5	2266074	7	24.6	28	8	0.1	0.1	0.3	0.6	0
333	78.1	2285031	6.8	22.9	20	11	0.1	0.1	0.2	0.6	0
334	78.5	2306090	7.5	23.7	23	8	0	0.1	0	0.8	0
335	78.1	2585435	7.5	23.3	30	10	0	0.1	0.1	0.7	0
336	77.1	2578329	6.6	22.3	31	11	0	0.1	0.2	0.7	0.2
337	79.6	2253260	6.9	21.6	17	11	0	0.1	0.2	0.7	0
338	77.4	2541687	6.7	23.4	30	6	0.1	0.1	0.1	0.8	0
339	77.2	2518337	6.9	23.3	20	8	0	0.1	0.1	0.8	0
340	77.8	2663245	6.8	23.1	19	7	0	0.1	0.2	0.7	0
341	77.3	2734778	7.5	24.4	23	6	0	0.1	0.2	0.7	0
342	76.7	2851291	7.4	25.2	23	9	0	0.2	0.1	0.8	0
343	80.7	2242636	8	24.4	25	18	0	0.1	0.1	0.8	0
344	81.5	2253179	7.5	21.5	11	13	0.1	0.2	0.3	0.5	0
345	78.1	2690904	6.8	22.7	24	8	0.2	0.2	0.1	0.7	0
346	77.5	2708149	7.6	24.9	23	2	0.1	0	0.1	0.8	0
347	78.2	2660107	7.8	25	15	7	0	0.1	0.2	0.7	0
348	77.4	2655804	6.8	24.9	24	8	0.1	0.2	0.3	0.6	0
349	77.1	2756816	6.4	24.8	21	10	0	0.1	0	0.8	0
350	77.9	2746763	6.5	25.1	23	14	0	0.3	0.2	0.5	0
351	77.9	2279357	6.7	22.7	29	9	0	0.1	0.3	0.6	0.2
352	76.9	2720721	6.2	24.3	27	5	0.1	0.1	0.2	0.7	0
353	77.2	2655038	6.4	25.3	24	12	0.1	0.2	0.2	0.6	0
354	77.3	2739265	6.7	26.1	14	5	0.1	0.1	0.1	0.7	0
355	76.9	2708610	6.5	25.4	17	8	0	0.1	0.1	0.8	0
356	76.4	2793319	6.5	25.1	32	4	0	0	0.1	0.8	0
357	79.3	2446243	7	23.8	31	15	0	0.1	0.2	0.7	0.2
358	74.6	1899721	5.4	23.5	22	7	0.1	0.1	0.2	0.7	0.2
359	75.8	2497015	5.3	22.8	45	10	0	0	0.3	0.7	0.1
360	76.1	2540396	5	23.7	29	3	0	0	0	0.9	0
361	76.7	2798969	5.7	22.4	18	5	0.1	0	0.2	0.7	0
362	77.6	2832517	7	21.6	29	9	0.1	0.1	0.2	0.8	0
363	77.1	2852075	7	24.2	29	7	0.1	0.1	0	0.9	0
364	80.1	2840133	8.3	24	20	3	0	0	0	0.9	0
365	82.4	2289806	9.5	19.7	14	7	0	0.1	0	0.8	0
366	81.6	1051655	10.1	9	20	9	0.8	0.9	0.9	0.9	0.3
367	80.9	1133090	10	9.3	9	5	0.2	0.2	0.1	0.8	0
368	80.4	1140382	9.8	10	11	5	0.3	0	0.7	0.2	0.3
369	80.4	1154271	8.5	8.9	14	0	0	0	0	0	0
370	79.9	1356699	10.4	11.3	20	3	0.2	0	0.2	0.8	0.2
371	80.1	1453632	10.1	12.6	12	4	0.3	0.1	0.2	0.2	0.1
372	79.6	1305886	9.4	12.1	10	2	0.1	0.1	0.1	0	0.1
373	79.4	981088	10	9.4	10	1	0	0	0.1	0.5	0
374	79.6	1137538	9.7	12.2	9	4	0.3	0.1	0.3	0.8	0.1
375	79.6	1027966	8.3	11	13	4	0.4	0.3	0.3	0.6	0.4
376	79.7	1128335	8.6	11.3	15	2	0	0	0.2	0.4	0.1
377	79.9	859548	8.8	10.1	14	0	0	0	0	0.5	0
378	79	539691	7.7	9.4	23	0	0	0	0	0.6	0
379	80	1075245	9.1	10.9	23	15	0.4	0.2	0.6	0.2	0.2
380	79.7	1044971	9.5	9.1	17	14	0.3	0.3	0.5	0.5	0
381	79	1480924	8.7	14	17	3	0.3	0.3	0.6	0.2	0.2
382	78.7	1444542	8.8	13.6	17	12	0.2	0.3	0.3	0	0
383	78.7	1512174	8.8	14.6	14	8	0.2	0	0.4	0.1	0.1
384	78.3	1448629	6.5	14.1	19	1	0.1	0	0.4	0.5	0.7
385	78.5	1364526	7.6	14.5	18	7	0	0	0.4	0.2	0.7
386	78.3	1027867	6.8	11.3	18	2	0	0	0.1	0.6	0.7
387	77.5	984112	7.4	9.5	17	4	0	0	0.4	0.9	0.8
388	77.8	1543920	8	16	30	10	0.1	0.1	0.4	0	0.4
389	77.5	1612123	8.5	16.2	24	22	0.5	0.5	0.5	0	0.2
390	77.7	1701328	7.9	17.9	10	4	0.2	0.1	0.3	0.6	0.2
391	78.2	1797674	7.9	17.3	19	11	0.2	0.2	0.6	0.5	0.2
392	78.5	1854812	8.5	18.2	21	7	0.1	0.2	0.4	0	0.1
393	78.5	1798809	8.1	17.9	26	3	0.5	0.5	0	0.3	0
394	78.2	1558360	7.1	14.3	8	3	0.2	0.2	0.1	0.8	0.2
395	78.2	2047156	7.8	18.5	32	5	0.2	0	0.2	0.7	0.2
396	78.2	2057121	7.9	19.9	17	6	0.2	0.2	0.2	0.1	0.1
397	78.5	2184804	7.9	20.2	16	0	0	0	0	1	0
398	78.6	2243746	7.3	19.8	16	0	0	0	0	0.3	0
399	78.7	2116475	7.3	21.9	28	8	0.2	0.2	0.2	0.2	0
400	78.3	2001810	6.9	19.8	22	12	0.2	0.3	0.3	0.2	0.2
401	78.4	1773215	7	17.8	24	9	0.1	0	0.2	0.8	0.1
402	78.6	2083237	7.5	19.5	27	20	0.2	0.2	0.5	0.4	0.2
403	78.2	2084784	6.5	19.2	26	5	0.1	0.1	0.2	0.6	0.3
404	78.3	2060156	8.4	20.2	41	18	0.4	0.2	0.4	0.5	0.2
405	78.5	2163491	7.8	19.5	19	11	0.2	0.6	0.6	0.6	0
406	78.9	2188799	7.6	20.5	19	10	0.2	0.2	0.2	0.5	0
407	78.6	2166574	7.3	18.8	18	3	0.1	0	0.1	0.8	0.3
408	77.4	1918011	7.8	16.3	31	0	0	0	0	0.8	0
409	77.9	2310765	8	19.5	18	7	0.1	0.2	0.2	0.7	0.1
410	79.1	2313390	7.5	19.4	17	3	0	0.1	0.1	0	0.1
411	78.1	2302286	7.8	19.5	20	0	0	0	0	0.9	0
412	77.8	2395416	7.9	19.1	20	8	0.1	0.2	0.1	0.3	0
413	78	2529250	7.2	19.7	11	6	0	0.1	0	0.6	0
414	78.1	2452500	7.6	19	26	0	0	0	0	0.9	0
415	78.4	2097922	7.9	17.1	26	21	0.3	0.7	0.2	0.6	0
416	78.4	2522431	8.2	19.9	24	0	0	0	0	0.5	0
417	78.4	2349158	8.4	18.3	13	0	0	0	0	0	0
418	78.1	2422332	8	18.5	18	3	0.1	0.1	0.1	0.4	0
419	78.6	2409006	7.8	18.8	20	10	0.1	0.1	0.2	0.5	0
420	78.2	2348632	8	19	21	0	0	0	0	0	0
421	79.1	2411750	8.2	18.7	26	19	0.1	0.2	0.3	0.5	0
422	78.9	1960849	8.9	15.6	16	5	0.5	0	0.5	1	0
423	78.5	2420419	8.8	19.3	16	0	0	0	0	0	0
424	78.4	2347218	8.2	19.3	18	8	0.2	0.1	0.2	0.4	0
425	78.5	2390855	8.2	19.7	32	6	0.1	0.1	0.1	0.7	0
426	78.6	2354306	8.2	20.5	24	21	0.5	0.3	0.5	0.8	0.2
427	78.4	2636892	7	19.9	25	7	0.1	0.1	0.1	0.4	0.1
428	78.7	2828585	7.7	20.4	28	5	0	0	0.1	0.5	0
429	78.5	2164255	8.7	15.5	23	0	0	0	0	0	0
430	78.3	2471661	8.5	18.6	31	0	0	0	0	0	0
431	77.6	2194611	8.4	16.5	31	8	0.3	0.3	0.1	0.9	0
432	78	2556628	8.3	19.5	34	10	0.2	0.1	0.3	0.4	0
433	78.8	2707003	9.1	19.6	29	0	0	0	0	0	0
434	78.6	2526262	8.6	18.9	15	0	0	0	0	0	0
435	78.8	2583261	8.2	19	37	15	0.1	0.1	0.2	0.7	0
436	78.3	2326407	8.6	17.2	30	30	0.2	0.5	0.5	0.7	0
437	78.3	2569333	8.8	19.4	19	5	0	0.1	0.2	0.3	0
438	78.2	2375825	8.7	20.4	25	0	0	0	0	0	0
439	78.2	2622847	7.8	19.5	26	0	0	0	0	0	0
440	78.1	3031575	6.9	21.2	25	0	0	0	0	0	0
441	78	2536234	7.6	18.2	18	8	0.1	0	0.1	0.3	0
442	78.1	2303577	8.1	18.7	24	11	0.2	0.3	0.2	0.5	0
443	78.8	2678470	8.1	20.5	15	4	0	0	0.1	0.2	0
444	78.8	2976722	8.3	21.4	31	18	0.3	0.3	0.1	0.8	0
445	78.1	2665856	8.3	20.4	31	18	0.1	0.1	0.3	1	0
446	77.9	2595708	7.8	21.2	64	11	0.2	0.2	0.2	1	0
447	78.3	2573300	7.5	21.3	26	6	0.2	0.1	0.2	0.5	0
448	79	2626644	7.8	21.6	23	6	0.1	0.1	0.1	0.5	0
449	78.5	2703776	7.3	20.9	32	15	0.1	0.1	0.1	0.8	0
450	78.3	2383338	7.6	19.7	25	11	0.1	0.2	0	0.5	0
451	78.1	2579689	8.2	21.3	30	9	0.1	0.1	0.1	0.5	0
452	78.1	2572954	8.9	22.3	32	8	0.1	0.1	0.3	0.9	0
453	78.2	2804785	8.2	22.8	30	4	0.1	0.1	0.1	0.7	0
454	78.5	3181346	7.7	24.4	33	9	0	0	0.2	0.6	0
455	79	2523559	8.4	19.1	25	8	0.1	0	0.2	0.5	0
456	78.7	2669036	8.5	21.8	21	8	0.1	0.1	0.1	0.5	0
457	78.5	2580011	8.5	20.9	27	10	0.1	0.2	0.2	0.5	0
458	78.7	2981596	9	22.6	24	8	0.1	0.1	0.1	0.6	0
459	78.5	2813377	8.6	23.4	36	18	0.1	0.1	0.2	0.6	0
460	78.5	2813909	8.6	23.3	34	6	0.1	0	0.2	0.7	0
461	78.9	2906794	8.6	23	35	12	0.1	0.1	0.1	0.8	0
462	79	2950887	8.5	22.8	31	17	0.1	0.1	0.2	0.7	0
463	78.9	2872770	8.3	22.4	28	11	0.1	0.1	0.2	0.5	0
464	78.6	2469060	8.4	19.5	32	13	0.1	0.1	0.2	0.7	0
465	78.5	2729251	8.8	22.5	28	11	0.1	0.1	0.2	0.6	0
466	78.7	2792873	8.1	22	26	10	0	0.1	0.3	0.5	0
467	79	2880664	7.6	22.4	39	27	0.2	0.4	0.4	1	0
468	79.4	2852738	7.9	22.3	25	14	0.1	0.2	0.1	0.6	0
469	79.4	2998118	7.6	23.2	24	9	0.2	0.2	0.2	0.5	0
470	79.6	2946554	7.5	22.5	26	1	0.1	0.1	0.2	0.4	0
471	79.3	2504397	8.4	20	20	6	0.1	0.1	0.1	0.4	0
472	79.2	2994191	8.6	22.4	25	9	0.1	0.1	0.1	0.5	0
473	78.7	2808927	8.7	22.5	22	6	0.1	0.1	0.1	0.4	0.1
474	78.8	2696310	8.3	21.6	33	12	0.2	0.1	0.2	0.5	0
475	79.1	2686115	8.3	20.7	30	7	0.1	0.1	0.1	0.5	0
476	79.5	2932308	8.1	21.3	23	12	0.1	0.1	0.1	0.4	0
477	79.7	2918092	8.6	22.1	24	14	0.1	0.3	0.3	0.8	0
478	79.3	2297376	9.5	19.1	42	14	0.1	0.3	0	0.9	0
479	79.4	2696060	8.7	22.5	28	16	0.1	0.1	0.2	0.6	0.1
480	78.9	2689697	9.1	22	24	12	0.2	0.2	0.1	0.5	0
481	78.9	2651405	9.3	21.9	19	7	0.1	0	0.1	0.3	0
482	79	2729229	9.1	21.1	25	9	0.1	0.2	0.2	0.7	0
483	79.2	2833272	9.2	22.1	30	9	0.1	0.1	0.1	0.8	0.1
484	79.3	2676405	9	23	25	13	0.1	0.2	0.1	0.5	0
485	78.7	2298079	9.5	20.5	27	20	0.2	0.2	0.2	0.6	0
486	78.7	2757858	9.5	22.5	20	7	0.1	0.1	0.2	0.4	0
487	79.5	2712156	9	21.7	31	13	0.2	0.5	0.2	1	0
488	80.1	2725235	9.4	22.1	16	9	0.1	0.1	0	0.7	0
489	79.7	2714477	9.4	21.2	21	0	0	0	0	0	0
490	79.9	2914797	9.1	22.5	10	3	0	0	0.1	0.2	0
491	80	2862926	9.2	22.5	13	5	0	0	0.1	0.3	0
492	79.8	2365136	9.3	19.4	18	16	0.2	0.2	0.1	0.8	0
493	79.9	2861701	9.3	21.7	16	9	0.1	0.1	0.1	0.4	0.1
494	79.6	2740875	9.4	21.8	27	10	0.1	0.1	0.1	0.7	0
495	79.1	2652723	9.4	21.6	21	5	0.1	0.1	0.1	0.5	0
496	79.9	2793656	9.2	22.9	22	9	0.1	0.1	0.2	0.4	0
497	80.1	2989109	8.4	22.4	28	13	0.1	0.1	0.3	0.8	0
498	79.7	2950834	8.6	22.3	20	5	0.1	0	0.1	0.5	0
499	79.3	2399261	9.1	18.6	40	13	0.3	0.2	0.3	1	0.2
500	79	2922658	9.1	21.8	24	7	0.1	0.1	0.1	0.5	0.1
501	79.3	2712360	9.2	22.1	19	19	0.2	0.2	0.1	0.7	0
502	79.4	2794853	8.6	21.6	25	12	0.1	0.1	0.2	0.5	0
503	79.5	2857562	8.3	22.6	28	19	0.2	0.1	0.2	0.7	0
504	79.8	3064660	8.1	23.8	22	16	0.2	0.2	0.3	0.5	0.1
505	79.8	3109878	8.5	22.8	17	2	0.1	0	0	0.2	0
506	79.3	2480085	8.7	19.1	38	24	0.6	0	0.8	1	0
507	79.2	2692868	9	19	15	20	0.2	0.2	0.2	0.5	0
508	79.1	3184550	7.7	21.8	26	7	0.1	0.1	0.1	0.5	0
509	79.3	3021305	7.4	21.4	34	14	0.2	0.2	0.1	0.8	0
510	79.3	2998526	7.9	22.7	29	21	0.2	0.3	0.3	0.4	0
511	79.9	3108095	7.2	22.6	15	6	0.1	0.1	0.1	0.3	0
512	79.8	3013368	6.4	22.4	20	4	0.1	0.1	0.1	0.4	0
513	79.9	2652808	7.9	19.1	22	14	0.1	0.2	0.2	0.4	0
514	78.9	3039833	7.7	21.3	15	8	0.1	0.1	0.1	0.3	0
515	79.6	2933727	7.7	21.1	21	11	0.1	0.2	0.1	0.5	0
516	81	3022245	8	22.1	19	6	0.1	0.1	0.2	0.4	0
517	81.3	3064644	7.8	22.1	11	5	0.1	0.1	0.1	0.4	0
518	80.3	3146394	7.8	22.1	24	10	0	0.1	0.2	0.6	0
519	79.8	3035613	7.8	22.1	10	6	0.1	0.1	0.2	0.3	0
520	79.3	2610787	8.1	19.7	33	20	0.1	0.3	0	0.7	0
521	78.6	3097121	7.7	21.3	28	15	0.1	0.2	0.1	0.9	0
522	78.4	2961284	7.5	22.3	27	7	0.1	0.1	0.1	0.5	0
523	78.4	2789216	6.6	20.5	18	3	0	0	0.1	0.3	0
524	78.4	3003896	6.5	21	14	6	0.1	0.1	0.1	0.4	0
525	79.2	3173607	7.4	22.8	20	4	0.1	0.2	0.1	0.5	0
526	79.9	3279363	7.6	22.8	25	10	0.1	0.3	0.1	0.6	0
527	79.3	2374305	8.8	17.5	24	7	0.1	0.2	0.2	0.6	0
528	79	1648279	9.7	13.1	23	25	0.4	0.4	0.6	1	0
529	79.1	1964480	10.3	16.6	32	23	0.2	0.7	0.5	1	0
530	79	2906891	8.4	20.9	28	20	0.6	0.6	0.3	1	0
531	79.5	2958613	7.7	21.4	26	14	0.3	0.3	0.4	0.7	0
532	79.5	2839787	7.5	21.2	24	4	0.1	0	0.1	0.6	0
533	79	2778575	7.5	20.9	23	16	0.1	0.3	0.1	0.9	0
534	78.8	2553435	7.9	19.1	28	11	0.1	0	0.2	0.5	0
535	78.3	2845954	8.3	20.3	26	9	0.1	0.2	0.1	0.6	0
536	78.2	2698393	7.9	20.6	25	13	0.1	0.1	0.2	0.5	0
537	78.1	2653813	7.6	20.3	25	15	0.2	0.2	0.4	0.7	0
538	78.6	2830990	8	21.6	25	6	0.2	0.1	0.2	0.6	0
539	79.4	3081007	7.5	22.7	23	8	0.1	0.1	0.1	0.5	0
540	79	3116279	7.6	22.1	29	15	0.1	0.2	0.1	0.6	0.1
541	78.5	2658455	8.4	19.9	26	7	0.1	0.1	0.4	0.5	0
542	78.3	2918646	8.3	21.2	24	10	0.2	0.2	0.2	0.5	0
543	78.4	2628574	8.4	21.3	26	9	0.1	0.1	0.2	0.7	0
544	78.4	2849009	8	21.5	16	6	0.1	0.1	0.1	0.4	0
545	78.6	2929058	7.7	21.7	29	15	0.1	0.3	0.1	0.5	0
546	78.7	2979844	7.4	22.1	14	1	0	0	0	0.4	0
547	78.4	3014192	7.8	21.9	10	3	0	0	0.1	0.2	0
548	78.4	2620814	8.2	20.3	24	7	0.1	0.1	0.1	0.4	0
549	78.1	2978309	8.1	21.2	16	4	0.1	0.1	0.1	0.4	0
550	78	2885639	8	22	0	0	0	0	0	0	0
551	78.2	2768836	8.2	21.7	22	10	0.1	0.2	0.1	0.6	0
552	78.4	2843675	8.1	21.8	40	10	0.1	0.2	0	0.9	0
553	78.5	2841305	7	21	34	14	0.2	0.2	0.2	0.5	0
554	78.3	2923232	8.1	21.7	16	5	0	0.1	0	0.3	0
555	77.8	2596772	8.8	19.6	38	17	0.3	0.3	0.2	1	0
556	79.3	2864478	8.9	20.7	13	4	0.1	0.1	0	0.3	0
557	78.4	2678262	8.4	21.1	36	13	0.3	0.1	0.4	0.6	0
558	78	2750476	7.9	22	27	9	0.1	0.1	0.1	0.4	0.1
559	78.3	2816663	8.2	22.3	25	10	0	0.2	0.2	0.6	0
560	78.5	2907716	8.2	22.8	38	7	0	0.1	0.1	1	0
561	78.2	2951162	8.6	22.9	16	5	0.1	0.1	0.1	0.4	0
562	78.1	2573541	9.3	20.6	38	14	0.4	0.4	0.4	1	0
563	78.6	2791265	8.9	21.4	23	7	0.1	0.1	0.3	0.5	0.1
564	79.4	2820017	8.6	22.2	13	4	0.1	0	0.1	0.3	0
565	78.3	2819393	7.8	22	29	8	0.1	0.1	0.3	0.6	0.1
566	78.5	2881336	7.9	22.3	45	9	0.1	0.1	0.2	0.8	0.1
567	79.1	3192662	7.2	23	23	12	0.1	0.1	0.1	0.4	0.1
568	79	2186439	9.8	17.3	36	15	0.2	0.2	0.2	1	0.2
569	78.4	2202001	9.3	17.9	24	19	0.1	0.1	0	1	0.6
570	78.3	2790068	9.5	20.8	39	26	0.1	0.1	0.3	1	0
571	78.3	2761912	8.7	21.7	30	18	0.3	0.3	0.5	0.8	0
572	78.4	2758621	8.7	21.8	26	7	0.1	0.1	0.3	0.8	0
573	78.5	2831257	8.4	21.8	36	14	0.1	0.1	0.3	0.8	0
574	78.9	3108304	8	23.1	32	11	0.2	0.2	0	0.9	0
575	78.7	2517808	9.1	19.8	27	6	0.1	0.1	0.1	0.6	0
576	78.1	1823174	10	15	31	16	0.3	0.5	0.8	1	0
577	78	2033886	10.3	16.3	34	14	0.1	0.3	0.3	0.7	0
578	77.8	2703980	9.4	19.1	26	10	0.1	0.1	0.1	0.5	0
579	77.3	2656509	8.5	19.6	22	6	0.1	0.1	0.1	0.6	0
580	78.2	2731614	8.3	20	66	16	0.2	0.2	0.4	1	0
581	79.1	2810128	8.5	20.8	29	12	0.1	0.2	0.1	0.7	0
582	78.8	2710378	9.8	21.3	24	10	0.1	0.1	0.2	0.6	0
583	79.5	2206534	10.6	17.4	28	19	0.1	0.3	0.4	0.8	0
584	78.7	2477081	10.3	19.6	21	7	0.1	0.1	0.4	0.5	0
585	77.3	2159756	10.5	17.7	22	14	0.2	0.2	0.1	0.6	0
586	78.3	2664609	9.3	18.3	22	10	0.1	0.1	0.1	0.4	0
587	78.8	2362575	9.8	19.6	39	21	0.2	0.2	0.2	1	0
588	78.9	2544860	9.8	20.4	17	4	0.1	0.1	0.1	0.5	0
589	78.1	2533977	9.7	20.1	48	23	0.2	0.3	0.2	1	0
590	78.1	2198635	10.6	17.3	19	13	0.1	0.1	0.3	0.4	0
591	78.4	2534379	10	19.4	31	14	0.4	0.3	0.3	0.8	0
592	78.4	2526025	9.8	20	21	8	0.1	0.3	0.2	0.5	0
593	78	2541939	9.7	20.2	19	15	0.2	0.2	0.2	0.6	0
594	77.1	1687288	10.9	15	45	53	1	1	0.8	1	0
595	76.6	2104285	9.4	17.4	20	3	0.1	0.1	0.1	0.4	0
596	77.2	2094290	10	18.4	27	16	0.1	0.3	0.1	0.9	0
597	78.8	1838817	10.9	16.1	20	13	0.2	0.5	0.2	1	0
598	78.7	2587640	10.1	18.9	28	4	0.1	0	0.1	0.9	0
599	78	2373002	9.4	19.7	23	7	0.1	0.1	0.1	1	0.1
600	78	2447378	9.6	20.3	28	14	0.3	0.3	0	1	0
601	77.5	2561911	8.2	19.9	33	7	0	0	0.3	0.5	0.3
602	77.1	2657634	8.5	20	44	5	0.3	0.1	0.3	0.9	0.1
603	78.2	2439015	8	18.7	14	3	0.1	0	0	0.4	0.2
604	78.1	1965898	7	14.7	15	3	0.1	0	0.2	0.4	0.4
605	78.3	2475662	9.2	20.7	24	4	0.1	0.1	0.1	0.6	0.1
606	76.7	2280319	9	19.7	22	6	0.3	0.1	0.3	1	0
607	78	2525767	8.7	18.9	28	20	0.2	0.4	0.2	0.7	0
608	78.6	2713686	8.6	20.4	32	5	0.1	0	0.4	0.9	0.1
609	79.1	2679982	9.1	20.3	26	11	0.1	0.1	0.2	0.7	0.3
610	78.7	2365293	9.3	17.4	19	3	0.1	0.1	0.1	0.6	0.1
611	77.9	1826644	9.3	16.6	29	22	0.2	0	0.7	1	0.7
612	77.6	1724553	5.5	16.2	39	6	0.1	0	0.3	0.7	0.4
613	78	1780338	7.6	17.5	23	22	0.4	0.4	0.1	0.8	0.4
614	77.9	1935438	8.3	17.3	25	13	0	0	0.6	0.8	0.3
615	78.2	1986991	9.1	19.1	34	9	0.2	0	0	1	0
616	78.9	2064607	9.4	19.4	22	6	0.2	0.1	0.2	0.9	0
617	78.5	1903485	9.2	17.7	22	14	0.3	0.5	0.5	0.6	0.2
618	78.2	1443775	8.8	15.3	30	9	0	0.2	0.5	1	0
619	78.2	1972030	7.5	15.4	22	15	0.4	0.6	0.2	1	0.4
620	78.3	1785927	4.5	18.6	24	5	0.1	0	0.2	0.7	0.6
621	78.5	1910781	8.3	20.6	27	7	0.1	0	0.1	0.9	0.1
622	76.8	1988733	8.6	20.8	44	15	0	0.2	0.6	1	0.2
623	78.4	2011489	9.2	19.7	26	7	0	0.3	0.1	0.8	0
624	78.8	1958430	8.1	17.6	34	10	0.1	0	0.1	1	0.7
625	78.4	1592511	10.1	15.4	24	15	0.2	0	0.2	1	0.9
626	78.2	2161084	8.4	18.5	23	4	0	0	0	0.9	0
627	78.2	2060243	4.6	19.8	32	4	0	0	0.3	1	0.9
628	78.2	1966291	5.3	21.7	25	5	0.1	0.1	0.2	0.8	0.5
629	78.7	2217208	7.7	18.9	27	5	0	0	0.1	0.9	0.2
630	79.2	2171309	9.7	21.8	24	6	0.1	0.1	0.2	0.7	0
631	78.8	2164531	9.1	20.2	26	7	0.1	0.1	0.2	0.7	0
632	78.7	1628489	9.8	19	17	3	0	0.1	0.3	0.4	0
633	78.6	2118487	9.1	20.2	28	9	0.2	0.1	0.1	0.8	0
634	78.8	2184584	8.9	20.2	18	5	0	0.1	0.2	0.6	0
635	79	2181133	8.9	21.1	24	7	0.2	0.2	0.3	1	0
636	79	2278641	8.3	19.8	31	15	0.3	0.1	0.3	0.9	0
637	79	2263573	7.9	20.1	25	4	0	0.1	0.2	0.7	0.3
638	76.7	2097098	8.4	17.9	36	16	0	0.2	0.2	1	0.2
639	77.5	1701751	9.5	15.8	23	4	0.2	0.1	0.3	0.7	0.2
640	77.4	1955041	8.9	18.5	26	16	0	0.3	0.2	1	0
641	78.9	1921631	10	20.8	23	8	0.1	0.1	0.1	1	0
642	79	2237514	9.5	20.3	23	7	0	0.1	0.1	1	0
643	79.1	2245697	9.3	20.3	22	9	0.1	0.1	0.3	0.5	0.1
644	79.2	2383639	9.3	20.4	26	10	0	0	0	0.8	0.2
645	78.9	2332573	8.1	20.2	13	4	0	0	0.1	0.3	0.1
646	78.4	1778528	9	18	22	12	0	0.2	0.1	0.8	0.3
647	78.6	2235049	9.1	20.6	15	7	0	0.1	0.1	0.6	0
648	78.7	2254714	9.1	20.6	23	8	0	0.1	0.1	0.5	0
649	78.5	2342634	8.8	19.3	16	10	0.1	0.1	0.2	0.7	0
650	78.3	2409267	8.5	19.2	33	8	0	0.2	0	1	0
651	79.3	2445073	9.1	21.1	13	4	0	0	0.1	0.5	0
652	78.5	2329102	9.2	20.2	23	7	0.1	0	0	0.9	0
653	76.6	1839792	9.9	18.7	31	19	0.2	0	0.3	1	0
654	76.6	2235202	9.3	20	22	6	0	0	0.1	0.5	0
655	77.6	2248691	9.1	20.6	28	9	0.2	0.4	0.6	1	0
656	77.7	2316629	8.8	21	20	4	0.1	0.1	0.1	0.5	0
657	78.9	2400640	9	21.9	30	14	0.2	0	0.5	0.9	0
658	79.2	2470712	9.2	20.6	32	10	0	0	0.1	1	0
659	78.6	2393659	9.3	20.6	23	8	0.1	0.1	0.1	0.6	0
660	78	1916547	9.6	18.7	24	24	0.2	0.2	0.5	1	0
661	78	2244501	9.2	21.4	20	14	0.1	0.1	0.2	0.7	0
662	77.6	2253876	9.1	21.4	18	3	0	0.1	0.1	0.6	0
663	78	2204908	9.5	21.7	15	8	0.1	0.1	0.1	0.6	0
664	78.3	2198712	8.4	21.5	21	9	0	0	0.4	0.8	0
665	76.7	2187849	7.7	20	39	12	0	0.4	0	1	0
666	76.7	2262071	8.3	20.1	18	8	0	0.1	0.2	0.4	0
667	76.3	1886949	10	18.1	17	15	0.3	0.3	0.2	0.6	0
668	76.7	2195955	8.5	20.9	25	12	0.1	0.1	0.2	0.8	0
669	75.8	1769895	9.4	18	26	12	0.1	0	0.4	0.9	0
670	77.8	2104793	9	21.7	12	7	0	0.1	0.1	0.4	0
671	76.8	2016370	8.8	20.9	24	10	0	0	0.1	1	0
672	77.6	2053409	8.6	21.4	27	18	0.1	0.2	0.2	0.7	0
673	78.2	1903410	7.6	21.5	25	6	0	0.1	0.1	0.6	0.1
674	78	1679401	9.7	20.5	27	9	0	0	0.4	0.7	0
675	78.1	1980153	8.8	21.7	15	4	0.1	0.1	0.1	0.4	0
676	78.6	1978463	8.8	21.7	10	5	0	0	0.1	0.3	0
677	78.5	2015118	8.2	21.7	16	3	0	0	0.1	0.6	0
678	76.8	1985245	8.9	21.6	34	11	0.3	0.1	0.4	0.9	0
679	78.7	2120397	8.3	22.1	40	18	0.2	0.2	0.2	1	0
680	78.6	2151885	8.2	21.8	20	3	0.1	0.1	0.1	0.3	0
681	78	1880602	8.4	20.4	31	12	0.1	0.1	0.5	0.7	0
682	77.6	2084520	7.7	22.7	20	11	0	0.1	0.1	0.4	0.1
683	76.8	2128241	7.8	22.1	21	7	0	0.1	0.1	0.4	0
684	78.1	2205507	8	22.9	11	4	0	0.1	0.1	0.3	0
685	78.6	2198348	8.5	22.9	17	5	0.1	0.1	0.2	0.5	0
686	78.7	2443843	7.6	21.4	19	8	0	0.1	0.2	0.6	0
687	77.6	2315527	8.2	23.4	20	7	0.1	0.1	0.1	0.5	0
688	78.1	1996358	7.5	21.3	16	5	0.1	0.1	0.1	0.4	0.1
689	78.6	2213746	6.2	19.8	20	9	0.1	0.1	0.1	0.6	0.1
690	78.6	2298915	5.5	21.8	16	7	0.1	0.1	0.3	0.6	0.2
691	78.7	2316868	7.6	24.2	20	7	0.1	0.1	0.1	0.5	0.1
692	78.6	2458701	8.2	25	16	5	0.1	0.1	0.1	0.4	0
693	78.7	1976651	8.8	21.4	15	14	0.1	0.1	0.1	0.9	0
694	78.2	2253560	7.2	24.4	18	11	0.1	0.1	0.1	0.7	0
695	78.3	2054486	7	23.3	14	6	0.1	0	0.2	0.4	0
696	78.4	2404581	7.5	24.8	17	10	0.1	0.2	0.1	0.3	0
697	79.3	2318705	7.2	25.2	11	3	0	0	0.1	0.2	0
698	78.6	2299660	6.8	23	12	7	0.1	0.1	0.1	0.4	0
699	78.7	2311965	7.5	23.8	20	7	0	0.1	0	0.7	0
700	79.6	2635091	7.6	23.7	11	4	0	0	0	0.3	0
701	77.9	2605082	6.7	22.5	11	4	0	0	0.1	0.2	0.1
702	76.1	2154184	6.6	20.7	28	18	0	0.2	0.3	1	0
703	77.3	2538403	6.7	23.4	14	3	0	0	0	0.4	0
704	77.7	2534647	6.9	23.5	20	8	0	0.1	0.1	0.8	0
705	78	2670091	6.8	23.2	11	4	0	0.1	0.1	0.4	0
706	78.5	2777233	7.6	24.8	15	4	0	0.1	0.1	0.5	0
707	78.5	2918205	7.6	25.8	9	4	0	0.1	0	0.3	0
708	78.1	2170383	7.7	23.6	24	17	0	0.1	0.1	0.8	0
709	77.6	2145358	7.1	20.5	18	21	0.2	0.3	0.5	0.8	0
710	77.7	2677122	6.8	22.6	23	8	0.2	0.2	0.1	0.7	0
711	78.7	2750082	7.7	25.3	7	1	0	0	0	0.2	0
712	78	2653304	7.8	24.9	20	9	0	0.1	0.3	0.9	0
713	77.8	2669529	6.8	25	25	8	0.1	0.2	0.3	0.6	0
714	78.2	2796148	6.5	25.2	15	7	0	0.1	0	0.6	0
715	78.2	2757341	6.5	25.2	13	8	0	0.2	0.1	0.3	0
716	78.1	2285209	6.7	22.8	15	5	0	0.1	0.2	0.3	0.1
717	76	2688879	6.1	24	22	4	0.1	0.1	0.2	0.6	0
718	77.3	2658477	6.4	25.3	12	6	0.1	0.1	0.1	0.3	0
719	77.3	2739265	6.7	26.1	14	5	0.1	0.1	0.1	0.7	0
720	77.2	2719177	6.5	25.5	6	3	0	0	0	0.3	0
721	78	2851818	6.6	25.6	29	4	0	0	0.1	0.7	0
722	77.4	2387632	6.8	23.2	20	10	0	0.1	0.1	0.5	0.1
723	77.1	1963385	5.6	24.3	6	2	0	0	0.1	0.2	0.1
724	77	2536546	5.4	23.2	19	4	0	0	0.1	0.3	0
725	77.2	2577117	5.1	24	19	2	0	0	0	0.6	0
726	77	2809917	5.7	22.5	25	7	0.1	0	0.3	1	0
727	79	2883619	7.1	22	16	5	0.1	0.1	0.1	0.4	0
728	80.5	2977847	7.3	25.3	10	2	0	0	0	0.3	0
729	80.8	2864953	8.4	24.2	11	2	0	0	0	0.5	0
730	82.2	2284248	9.5	19.7	7	4	0	0.1	0	0.4	0
